# Supplementary material for: Targeted kinase inhibition relieves slowness and tremor in a Drosophila model of LRRK2 Parkinson’s disease
Source: NPJ Parkinsons Dis. 2017 Dec 4;3:34. doi: 10.1038/s41531-017-0036-y (PMC5715132; doi:10.1038/s41531-017-0036-y)
Supplement: Supplementary file 1 — Supplementary Table 1 [file 41531_2017_36_MOESM1_ESM.xlsx]

## Sheet: Sheet1
Figure	Genotype	Number of flies observed
1	no data shown
		TH	nSyb	GR5a	E49
2a	wildtype (+; wª)	104	12	74	100
	hLRRK2	104	188	116	92
	LRRK2-G2019S	80	178	136	85
	LRRK2-G2109S-K1906M	60	56	128	102
	Total	348	422	454	379
	grand total	1603
2b		3 days	7 days	18 days	28 days
	TH / wildtype (+; wª)	153	126	106	148
	TH > hLRRK2	206	135	111	132
	TH > G2019S	177	143	104	82
	TH > G2019-K1906M	100	113	105	19
	TH > I2020T	104	78	78	N/A
	TH > R1441C	106	95	N/A	44
	Total	584
2c	representative data from three blots from separate batches of flies.
3a		no drug	LDOPA
	TH / + (w¯)	85	76
	TH > G2019S	70	75
	TH > hLRRK2	74	74
	TH > I2020T	64	78
	TH > G2019-K1906M	76	64
	TH > R1441C	80	86
	grand total	145
3b		no drug	LRRK2-IN-1	BMPPB-32
	wildtype (+/+; CS x w¯)	188	193	173
	TH / + (w¯)	159	144	155
	TH > hLRRK2	213	206	224
	TH > LRRK2-G2019S	276	209	222
	TH > LRRK2-G2109S-K1906M	186	219	138
	TH > R1441C	187	157	138
	grand total	3387
4a (and bi and cii)
	TH / + (w¯)	26
	TH > hLRRK2	27
	TH > LRRK2-G2019S	27
4b		no drug	BMPPB-32
	TH / + (w¯)	20	20
	TH > hLRRK2	15	18
	TH > LRRK2-G2019S	18	19
	TH > I2020T	15	16
	grand total	141
5a		DDC	HL9	C'	D'
	wildtype (+; wª)	102	98	46	95
	TH > hLRRK2	87	99	88	99
	TH > G2019S	105	100	72	91
	TH > I2020T	115	101	105	74
	TH > G2019-K1906M	95	102	95	73
	total	504	500	406	432
	grand total	1842
5b	Figures redrawn after Mao and Davis (2009)
5c	Representative data from at least three preparations shown.
